# Supplementary material for: Human Nasal Organoids Model SARS-CoV-2 Upper Respiratory Infection and Recapitulate the Differential Infectivity of Emerging Variants
Source: mBio. 2022 Aug 8;13(4):e01944-22. doi: 10.1128/mbio.01944-22 (PMC9426414; doi:10.1128/mbio.01944-22)
Supplement: TABLE S1 [file mbio.01944-22-s0006.xlsx]

## Sheet: Table S1
Table S1. Composition of the expansion medium
Reagents	Company	Catalog No.	Working concentration
Advanced DMEM/F12	Gibco	12634010	-
HEPES	Gibco	15630056	0.01
GlutaMAX	Gibco	35050061	0.01
P/S	Gibco	15140122	0.01
Rspondin1 (conditioned medium)	-	-	0.1
Noggin (conditioned medium)	-	-	0.1
B27 supplement	Gibco	17504044	-
N-acetylcysteine	Sigma	A9165	1.25mM
Nicotinamide	Sigma	N0636	10mM
Y-27632	Tocris	1254	5uM
A8301	Tocris	2939	500nM
SB202190	Sigma	S7067	1uM
FGF-7	Peprotech	100-19	5ng/ml
FGF-10	Peprotech	100-26	20ng/ml
Primocin	InvivoGen	ant-pm-1	100ug/ml
Heregulin beta-1 (only for passage 0)	Peprotech	100-03	5nM
