# Supplementary material for: Human Nasal Organoids Model SARS-CoV-2 Upper Respiratory Infection and Recapitulate the Differential Infectivity of Emerging Variants
Source: mBio. 2022 Aug 8;13(4):e01944-22. doi: 10.1128/mbio.01944-22 (PMC9426414; doi:10.1128/mbio.01944-22)
Supplement: TABLE S2 [file mbio.01944-22-s0007.xlsx]

## Sheet: Table S2
Table S2. qPCR primer list
Gene	Sequence
SARS-CoV-2 RdRp	F	CGCATACAGTCTTRCAGGCT
	R	GTGTGATGTTGAWATGACATGGTC
	Probe	FAM-TTAAGATGTGGTGCTTGCATACGTAGAC-lABkFQ
	R	GATGGCCCCAATCACAGGAA
P63	F	CAGACTCAATTTAGTGAGCC
	R	CTGCTGGTCCATGCTGTT
CK5	F	GAGGAATGCAGACTCAGTGGA
	R	TAGCTTCCACTGCTACCTCCG
FOXJ1	F	TCGTATGCCACGCTCATCTG
	R	CGGATTGAATTCTGCCAGGT
SNTN	F	GCTGCAAACCCAATTTAGGA
	R	TGCTCATCAAGTTCAGAAAGGA
MUC5AC	F	CCTACAAAGCTGAGGCCTGT
	R	GACCCTCCTCTCAATGGTGC
CC10	F	AGCATCATTAAGCTCATGGAAAAA
	R	GTGGACTCAAAGCATGGCAG
ACE2	F	CATTGGAGCAAGTGTTGGATCTT
	R	GAGCTAATGCATGCCATTCTCA
FOLR1	F	CTGGAACTGGACTTCAGGGTT
	R	CACTCCCTCGGCTGTAGTTG
LMO3	F	GGCTCTTTGGTGTAACGGGA
	R	TGTCTCCAACACAAAATCTCTGA
IRX2	F	CTACGAGCCCAAGAAAGATGCC
	R	GCCCACTTACTTGCATTGCTG
FOXG1	F	GAGGTGCAATGTGGGGAGAA
	R	TTCTCAAGGTCTGCGTCCAC
SIX3	F	CACTACCAGGAGGCCGAGAA
	R	TTGGGGTAGGGGTCCTGTAG
PAX7	F	GTGAGTTCGATTAGCCGCGT
	R	GTCCAGCCGGTTCCCTTTG
GAPDH	F	GGAGCGAGATCCCTCCAAAAT
	R	GGCTGTTGTCATACTTCTCATGG
