# Supplementary material for: Human Nasal Organoids Model SARS-CoV-2 Upper Respiratory Infection and Recapitulate the Differential Infectivity of Emerging Variants
Source: mBio. 2022 Aug 8;13(4):e01944-22. doi: 10.1128/mbio.01944-22 (PMC9426414; doi:10.1128/mbio.01944-22)
Supplement: TABLE S3 [file mbio.01944-22-s0008.xlsx]

## Sheet: Table S3
Table S3. Antibody list
Name	Supplier	Cat. no.	Lot no.	Dilution (IF)	Dilution (Flow)
Mouse IgG1	abcam	ab91353	GR3327311-3	-	1:100
Rabbit IgG	abcam	ab172730	GR3284310-8	-	1:100
Goat IgG	R&D systems	AB-108-C	ES4120071	-	1:100
Rat IgG	invitrogen	10700	RA226537	-	1:100
ACE2	R&D systems	AF933	HOK0620051	-	1:100
TMPRSS2	invitrogen	PA5-14264	SI2433683G	-	1:100
P63	abcam	ab124762	GR303296-1	1:100	-
CK5	abcam	ab128190	GR239416-18	-	1:100
TUBULIN	abcam	ab179509	GR252919-6	-	1:1000
TUBULIN	Sigma-Aldrich	T7941	088M4793	1:100	1:1000
CC10	R&D systems	MAB4218	YWN0218091	1:100	1:100
MUC5AC	abcam	ab3649	GR126783	1:100	1:1000
SARS-CoV-2 NP	in-house	-	-	1:1000	-
J2 (dsRNA)	Scicons	10010500	17741	-	1:100
OCLN	Santa Cruz Biotech	sc-133256	F0517	1:50	-
OCLN	abcam	ab216327	GR3243495-20	-	1:60
ZO-1	Santa Cruz Biotech	sc-33725	D1317	1:50	-
ZO-1	abcam	ab221547	GR3354270-15	1:100	-
Goat anti-Mouse 488	invitrogen	A-11001	2090562	1:500	1:500
Goat anti-Mouse 594	invitrogen	A-11005	1750828	1:500	-
Goat anti-Rabbit 488	invitrogen	A-11034	1885241	1:500	1:500
Goat anti-Rabbit 594	invitrogen	A-11037	1608397	1:500	-
Donkey anti-Goat 488	invitrogen	A-11055	1771339	-	1:500
Donkey anti-Rat 488	invitrogen	A-21208	1900239	-	1:500
Goat anti-Guinea Pig 488	invitrogen	A-11073	1990462	1:500	-
